# Supplementary material for: The binding mechanism of an anti-multiple myeloma antibody to the human GPRC5D homodimer
Source: Nat Commun. 2024 Jun 19;15:5255. doi: 10.1038/s41467-024-49625-y (PMC11187071; doi:10.1038/s41467-024-49625-y)
Supplement: Supplementary file 4 — Source Data [file 41467_2024_49625_MOESM4_ESM.xlsx]

## Sheet: Fig. 1b
Fig.1b
Log[M]	C5D_293T			293T
-6	45.4	38.28	23.16	7.56	5.36	7.46
-6.48	34.84	41.16	32	4.36	3.34	2.8
-7	49.4	39.68	33.68	1.6	0.9	1.5
-7.48	38.8	33.28	29.68	0.68	0.67	0.58
-8	28.6	28.08	20.76	0.16	0.12	0.16
-8.48	17.32	18.08	14.24	0.12	0.06	0.13
-9	1.2	3.16	2.84	0.12	0.08	0.16
-9.48	0.16	0.16	0.44	0.12	0.1	0.14
-10	0.16	0.08	0.16	0.08	0.08	0.08
-10.48	0.08	0.04	0.08	0.16	0.06	0.07
-11	0.12	0.04	0.08	0.08	0.08	0.04
-11.48	0.12	0.04	0	0.08	0.04	0.01

## Sheet: Fig. 2
Fig.4c
	Log[M]	WT						Entire scFv interface mutant			N-terminus mutant			ECL1 mutant			ECL2 mutant			ECL3 mutant
	-7.48	55.52	53.75	55.58	62	66.05	61.2	4.39866	4.60735	11.1812	2.52122	3.12547	3.55682	58.1191	57.8301	52.9175	48.423	47.6225	51.5288	64.882	56.0399	62.7435
	-8	59.4	56.33	54.87	58.825	56.275	58.725	4.81211	6.12953	1.87245	2.0712	1.84682	1.84682	34.3941	39.5032	39.5032	29.8041	26.4208	30.2524	28.8238	30.5224	32.9946
	-8.48	44	43.73	38.07	18.175	17.475	14.975	12.1631	4.43084	2.31678	2.0712	1.50162	1.60518	4.53116	5.49057	4.53116	2.93505	3.8209	3.4687	6.70356	6.3244	6.82489
	-9	28.07	27.27	24.33	4.2	2.15	2.35	5.99466	3.67789	3.67789	1.60518	1.3808	2.0712	2.21935	0.774459	2.31182	1.51555	1.4195	1.51555	2.77546	2.65412	1.25881
	-9.48	13.13	12.53	11.33	1.65	0.8	2.1	5.79195	2.5195	2.69326	1.60518	1.84682	2.7616	2.21935	2.02284	2.50832	1.24873	1.60094	1.51555	2.39629	2.53279	2.01714
	-10	4.3	4.8	2.07	1.8	1.45	1.7	2.5195	1.73758	2.31678	1.25998	0.91478	1.25998	2.21935	7.99889	1.73386	1.78238	1.18469	1.24873	1.63797	2.01714	1.25881
	Normalized
	Log[M]	WT						Entire scFv interface mutant			N-terminus mutant			ECL1 mutant			ECL2 mutant			ECL3 mutant
	-7.48	92.5333	89.5833	92.6333	103.333	110.083	102	7.3311	7.67891	18.6353	4.20203	5.20912	5.92803	96.8651	96.3835	88.1958	80.705	79.3709	85.8814	108.137	93.3999	104.573
	-8	99	93.8833	91.45	98.0417	93.7917	97.875	8.02018	10.2159	3.12075	3.452	3.07803	3.07803	57.3234	65.8386	65.8386	49.6735	44.0347	50.4206	48.0397	50.8707	54.9909
	-8.48	73.3333	72.8833	63.45	30.2917	29.125	24.9583	20.2718	7.38473	3.8613	3.452	2.5027	2.6753	7.55194	9.15094	7.55194	4.89175	6.36817	5.78116	11.1726	10.5407	11.3748
	-9	46.7833	45.45	40.55	7	3.58333	3.91667	9.99111	6.12981	6.12981	2.6753	2.30133	3.452	3.69891	1.29076	3.85303	2.52592	2.36583	2.52592	4.62576	4.42354	2.09802
	-9.48	21.8833	20.8833	18.8833	2.75	1.33333	3.5	9.65324	4.19916	4.48876	2.6753	3.07803	4.60267	3.69891	3.3714	4.18054	2.08122	2.66823	2.52592	3.99383	4.22132	3.36189
	-10	7.16667	8	3.45	3	2.41667	2.83333	4.19916	2.89597	3.8613	2.09997	1.52463	2.09997	3.69891	13.3315	2.88977	2.97063	1.97449	2.08122	2.72996	3.36189	2.09802
Fig.4d-left panel												Fig.4d-right panel
	Normalized		100nM			10nM			1nM				Normalized		100nM			10nM			1nM
		WT	99.3311	109.736	90.9327	76.5515	78.7811	68.3761	6.94909	9.66184	6.68896			IgG WT	100	110.475	91.5451	77.067	79.3116	68.8365	6.99588	9.7269	6.73401
		S8A	93.3854	87.9599	94.6488	59.4575	73.8387	63.1735	3.97622	3.45596	2.22965			IgG S224A	112.233	107.258	121.474	71.0812	68.8365	60.1197	5.49944	3.25477	2.99289
		T9A	101.821	109.736	97.1014	89.6693	82.4972	73.3185	14.3813	10.4051	10.6652			IgG T225A	92.7796	97.7553	95.5107	76.6554	71.0812	67.8264	2.99289	4.00299	1.98279
		D11A	40.877	44.11	41.1371	1.96953	1.96953	2.48978	1.00334	0.743218	0.743218			IgG Y226A	84.5492	90.0486	91.5451	59.1096	60.6061	55.8548	4.97568	1.75832	2.50655
		L15A	69.1193	69.8625	52.5084	39.3906	37.421	36.4177	2.22965	0.743218	1.00334			IgG Y228A	87.804	93.5279	92.7796	38.9076	50.1309	38.4212	2.50655	2.24467	2.24467
		C16A	3.233	2.48978	0.743218	1.07767	1.00334	1.96953	0.743218	0.260126	0			IgG Q271A	104.751	112.233	123.457	74.0741	73.8122	58.6233	3.25477	4.48934	3.74111
		E83A	103.117	84.3684	98.4298	73.5088	76.5163	64.3358	7.91527	5.46265	5.46265			IgG All	29.9289	29.1807	25.9259	1.75832	1.98279	1.75832	1.23457	1.98279	1.75832
		P235A	96.0862	96.0862	91.3991	48.5693	41.3601	41.3601	3.71609	1.74656	0.743218
		Q236A	72.5753	74.3218	79.7845	50.2787	59.1973	51.7651	3.233	3.45596	1.74656
		All	2.71275	3.45596	1.96953	0.743218	2.48978	0.483092	0.743218	0.743218	0.371609

## Sheet: Supplementary Fig. 2
Supplementary Fig. 2a
Supplementary Fig. 2b
Supplementary Fig. 2c
Supplementary Fig. 2d
Supplementary Fig. 2e

## Sheet: Supplementary Fig. 3
Supplementary Fig. 3a
